# Supplementary material for: Cross-Kingdom Pathogenesis of Pantoea alfalfae CQ10: Insights from Transcriptome and Proteome Analyses
Source: Microorganisms. 2024 Oct 30;12(11):2197. doi: 10.3390/microorganisms12112197 (PMC11596184; doi:10.3390/microorganisms12112197)
Supplement: Supplementary file 1 [file microorganisms-12-02197-s001.zip]

Archive with 1 entries (1 files):
- microorganisms-3230684-supplementary.pdf
